# Supplementary material for: Composite Nanoarchitectonics with CoS2 Nanoparticles Embedded in Graphene Sheets for an Anode for Lithium-Ion Batteries
Source: Nanomaterials (Basel). 2022 Feb 21;12(4):724. doi: 10.3390/nano12040724 (PMC8875400; doi:10.3390/nano12040724)
Supplement: Supplementary file 1 [file nanomaterials-12-00724-s001.zip]

Archive with 1 entries (1 files):
- nanomaterials-1539209-supplementary.pdf
